# Supplementary material for: IDH1/2 mutation status combined with Ki-67 labeling index defines distinct prognostic groups in glioma
Source: Oncotarget. 2015 Aug 18;6(30):30232–8. doi: 10.18632/oncotarget.4920 (PMC4745793; doi:10.18632/oncotarget.4920)
Supplement: Supplementary file 2 [file oncotarget-06-30232-s002.xlsx]

## Sheet: Sheet1
	Supplementary Table 1. Clinical characteristics of cases used in the present study
	Sample ID	IDH1/2	KI67	Grade	Subgroup	Pregression-free Survival	censor 1 (1=Recurrent, 0=No Recurrent)	Overall Survival	censor 2 (1=Dead, 0=Alive)
	IDH/KI67 sample1	MUTATION	MODERATE	4	Group1	574	1	605	1
	IDH/KI67 sample10	MUTATION	LOW	2	Group1	1145	1	1527	1
	IDH/KI67 sample100	MUTATION	LOW	3	Group1	904	1	2304	1
	IDH/KI67 sample101	WILD-TYPE	HIGH	4	Group5	432	1	486	1
	IDH/KI67 sample102	WILD-TYPE	LOW	2	Group3	1319	1	1411	1
	IDH/KI67 sample103	WILD-TYPE	HIGH	4	Group5	108	1	188	1
	IDH/KI67 sample104	WILD-TYPE	HIGH	4	Group5	292	1	292	1
	IDH/KI67 sample105	WILD-TYPE	LOW	2	Group3	2555	0	2555	0
	IDH/KI67 sample106	WILD-TYPE	HIGH	4	Group5	222	1	314	1
	IDH/KI67 sample107	MUTATION	MODERATE	2	Group1	2127	0	2177	0
	IDH/KI67 sample108	WILD-TYPE	HIGH	4	Group5	193	1	193	1
	IDH/KI67 sample109	MUTATION	LOW	2	Group1	2522	0	2522	0
	IDH/KI67 sample11	MUTATION	LOW	2	Group1	1947	0	1947	0
	IDH/KI67 sample110	MUTATION	LOW	2	Group1	1674	0	1674	0
	IDH/KI67 sample111	WILD-TYPE	HIGH	4	Group5	313	1	313	1
	IDH/KI67 sample112	WILD-TYPE	HIGH	4	Group5	272	1	287	1
	IDH/KI67 sample113	WILD-TYPE	HIGH	4	Group5	218	1	520	1
	IDH/KI67 sample114	MUTATION	HIGH	3	Group2	2409	0	2409	0
	IDH/KI67 sample115	WILD-TYPE	HIGH	4	Group5	1558	1	1741	1
	IDH/KI67 sample116	WILD-TYPE	HIGH	4	Group5	172	1	273	1
	IDH/KI67 sample117	MUTATION	HIGH	2	Group2	152	0	152	0
	IDH/KI67 sample118	MUTATION	LOW	2	Group1	2136	1	2256	1
	IDH/KI67 sample119	MUTATION	LOW	2	Group1	377	0	377	0
	IDH/KI67 sample12	MUTATION	MODERATE	2	Group1	1658	1	1719	1
	IDH/KI67 sample120	WILD-TYPE	LOW	3	Group3	138	1	490	1
	IDH/KI67 sample121	MUTATION	LOW	2	Group1	2503	0	2503	0
	IDH/KI67 sample122	MUTATION	LOW	2	Group1	2158	1	2340	1
	IDH/KI67 sample123	MUTATION	LOW	2	Group1	704	0	706	0
	IDH/KI67 sample124	MUTATION	LOW	2	Group1	311	1	311	1
	IDH/KI67 sample125	WILD-TYPE	HIGH	4	Group5	216	1	386	1
	IDH/KI67 sample126	MUTATION	LOW	2	Group1	2491	0	2491	0
	IDH/KI67 sample127	MUTATION	LOW	2	Group1	332	1	332	1
	IDH/KI67 sample128	WILD-TYPE	HIGH	3	Group5	82	1	312	1
	IDH/KI67 sample129	WILD-TYPE	LOW	2	Group3	477	0	586	0
	IDH/KI67 sample13	WILD-TYPE	HIGH	4	Group5	387	1	387	1
	IDH/KI67 sample130	MUTATION	LOW	2	Group1	523	0	1299	0
	IDH/KI67 sample131	MUTATION	LOW	2	Group1	158	0	165	0
	IDH/KI67 sample132	MUTATION	LOW	2	Group1	2490	0	2490	0
	IDH/KI67 sample133	WILD-TYPE	LOW	4	Group3	516	1	591	1
	IDH/KI67 sample134	MUTATION	LOW	2	Group1	139	0	158	0
	IDH/KI67 sample135	MUTATION	HIGH	3	Group2	184	1	567	1
	IDH/KI67 sample136	MUTATION	LOW	2	Group1	2458	0	2458	0
	IDH/KI67 sample137	MUTATION	HIGH	2	Group2	2476	0	2476	0
	IDH/KI67 sample138	WILD-TYPE	HIGH	4	Group5	273	1	395	1
	IDH/KI67 sample139	WILD-TYPE	LOW	2	Group3	2444	0	2444	0
	IDH/KI67 sample14	MUTATION	LOW	2	Group1	2813	0	2813	0
	IDH/KI67 sample140	MUTATION	LOW	2	Group1	1069	1	1374	1
	IDH/KI67 sample141	WILD-TYPE	LOW	2	Group3	2438	0	2438	0
	IDH/KI67 sample142	WILD-TYPE	LOW	2	Group3	132	0	132	0
	IDH/KI67 sample143	MUTATION	LOW	2	Group1	2431	0	2431	0
	IDH/KI67 sample144	WILD-TYPE	HIGH	4	Group5	610	0	610	0
	IDH/KI67 sample145	WILD-TYPE	LOW	2	Group3	2441	0	2441	0
	IDH/KI67 sample146	WILD-TYPE	LOW	2	Group3	71	0	529	0
	IDH/KI67 sample147	MUTATION	HIGH	3	Group2	2417	0	2417	0
	IDH/KI67 sample148	WILD-TYPE	LOW	3	Group3	294	1	371	1
	IDH/KI67 sample149	MUTATION	LOW	2	Group1	1236	0	1236	0
	IDH/KI67 sample15	MUTATION	LOW	2	Group1	692	1	1103	1
	IDH/KI67 sample150	MUTATION	LOW	2	Group1	170	1	247	1
	IDH/KI67 sample151	MUTATION	LOW	2	Group1	2410	0	2410	0
	IDH/KI67 sample152	MUTATION	MODERATE	2	Group1	1183	0	1638	0
	IDH/KI67 sample153	WILD-TYPE	MODERATE	4	Group4	405	1	571	1
	IDH/KI67 sample154	MUTATION	LOW	2	Group1	2214	1	2403	0
	IDH/KI67 sample155	WILD-TYPE	LOW	2	Group3	357	0	1736	0
	IDH/KI67 sample156	WILD-TYPE	HIGH	4	Group5	826	1	826	1
	IDH/KI67 sample157	MUTATION	LOW	2	Group1	175	0	200	0
	IDH/KI67 sample158	WILD-TYPE	MODERATE	2	Group4	151	0	197	0
	IDH/KI67 sample159	WILD-TYPE	MODERATE	2	Group4	1215	0	1215	0
	IDH/KI67 sample16	MUTATION	LOW	2	Group1	2812	0	2812	0
	IDH/KI67 sample160	WILD-TYPE	MODERATE	2	Group4	2393	0	2393	0
	IDH/KI67 sample161	WILD-TYPE	LOW	2	Group3	1568	0	1568	0
	IDH/KI67 sample162	MUTATION	MODERATE	2	Group1	1987	1	2199	1
	IDH/KI67 sample163	WILD-TYPE	MODERATE	4	Group4	13	1	33	1
	IDH/KI67 sample164	WILD-TYPE	LOW	4	Group3	845	1	906	1
	IDH/KI67 sample165	MUTATION	MODERATE	2	Group1	139	0	172	0
	IDH/KI67 sample166	WILD-TYPE	HIGH	4	Group5	750	1	823	1
	IDH/KI67 sample167	MUTATION	HIGH	4	Group2	122	1	230	1
	IDH/KI67 sample168	WILD-TYPE	LOW	2	Group3	2363	0	2363	0
	IDH/KI67 sample169	MUTATION	LOW	2	Group1	2380	0	2380	0
	IDH/KI67 sample17	MUTATION	LOW	2	Group1	2807	0	2807	0
	IDH/KI67 sample170	MUTATION	LOW	2	Group1	1634	0	1689	0
	IDH/KI67 sample171	MUTATION	LOW	2	Group1	2301	0	2301	0
	IDH/KI67 sample172	WILD-TYPE	LOW	2	Group3	1681	0	1681	0
	IDH/KI67 sample173	WILD-TYPE	HIGH	3	Group5	337	0	538	0
	IDH/KI67 sample174	WILD-TYPE	LOW	2	Group3	2351	0	2351	0
	IDH/KI67 sample175	WILD-TYPE	MODERATE	4	Group4	115	1	336	1
	IDH/KI67 sample176	MUTATION	LOW	2	Group1	393	1	393	1
	IDH/KI67 sample177	WILD-TYPE	MODERATE	2	Group4	1610	1	1610	1
	IDH/KI67 sample178	WILD-TYPE	HIGH	3	Group5	108	1	419	1
	IDH/KI67 sample179	WILD-TYPE	MODERATE	3	Group4	192	1	1121	1
	IDH/KI67 sample18	WILD-TYPE	LOW	4	Group3	2807	0	2807	0
	IDH/KI67 sample180	MUTATION	LOW	2	Group1	1783	0	1783	0
	IDH/KI67 sample181	WILD-TYPE	LOW	3	Group3	993	1	1450	1
	IDH/KI67 sample182	WILD-TYPE	HIGH	4	Group5	135	1	385	1
	IDH/KI67 sample183	MUTATION	LOW	3	Group1	718	1	1008	1
	IDH/KI67 sample184	MUTATION	MODERATE	2	Group1	1536	1	1779	1
	IDH/KI67 sample185	MUTATION	LOW	2	Group1	195	0	195	0
	IDH/KI67 sample186	WILD-TYPE	HIGH	4	Group5	278	1	514	1
	IDH/KI67 sample187	MUTATION	LOW	2	Group1	2080	1	2344	0
	IDH/KI67 sample188	MUTATION	LOW	2	Group1	648	0	654	0
	IDH/KI67 sample189	WILD-TYPE	HIGH	4	Group5	857	1	1010	1
	IDH/KI67 sample19	WILD-TYPE	HIGH	4	Group5	121	1	121	1
	IDH/KI67 sample190	WILD-TYPE	MODERATE	4	Group4	50	1	104	1
	IDH/KI67 sample191	MUTATION	MODERATE	2	Group1	2338	0	2338	0
	IDH/KI67 sample192	MUTATION	LOW	2	Group1	2337	0	2337	0
	IDH/KI67 sample193	WILD-TYPE	HIGH	4	Group5	683	1	869	0
	IDH/KI67 sample194	WILD-TYPE	LOW	3	Group3	2214	0	2214	0
	IDH/KI67 sample195	MUTATION	MODERATE	3	Group1	302	1	530	1
	IDH/KI67 sample196	MUTATION	LOW	3	Group1	102	1	180	1
	IDH/KI67 sample197	MUTATION	MODERATE	2	Group1	1605	0	1639	0
	IDH/KI67 sample198	WILD-TYPE	LOW	2	Group3	169	0	169	0
	IDH/KI67 sample199	MUTATION	LOW	2	Group1	167	0	167	0
	IDH/KI67 sample2	MUTATION	MODERATE	2	Group1	2856	0	2856	0
	IDH/KI67 sample20	MUTATION	LOW	2	Group1	2583	1	2608	0
	IDH/KI67 sample200	MUTATION	LOW	2	Group1	130	0	130	0
	IDH/KI67 sample201	MUTATION	HIGH	3	Group2	506	1	677	1
	IDH/KI67 sample202	MUTATION	LOW	2	Group1	2233	0	2233	0
	IDH/KI67 sample203	WILD-TYPE	HIGH	4	Group5	92	1	255	1
	IDH/KI67 sample204	WILD-TYPE	MODERATE	4	Group4	65	1	338	1
	IDH/KI67 sample205	WILD-TYPE	LOW	4	Group3	724	1	811	1
	IDH/KI67 sample206	MUTATION	MODERATE	2	Group1	2153	1	2223	0
	IDH/KI67 sample207	WILD-TYPE	HIGH	4	Group5	131	1	320	1
	IDH/KI67 sample208	WILD-TYPE	MODERATE	4	Group4	584	1	657	1
	IDH/KI67 sample209	MUTATION	LOW	2	Group1	108	0	108	0
	IDH/KI67 sample21	MUTATION	LOW	2	Group1	300	1	300	1
	IDH/KI67 sample210	MUTATION	LOW	2	Group1	1670	0	1717	0
	IDH/KI67 sample211	MUTATION	LOW	2	Group1	712	1	1091	1
	IDH/KI67 sample212	MUTATION	LOW	2	Group1	2282	0	2282	0
	IDH/KI67 sample213	MUTATION	LOW	2	Group1	80	1	539	1
	IDH/KI67 sample214	MUTATION	LOW	2	Group1	2276	0	2276	0
	IDH/KI67 sample215	MUTATION	MODERATE	2	Group1	2275	0	2275	0
	IDH/KI67 sample216	MUTATION	LOW	2	Group1	2275	0	2275	0
	IDH/KI67 sample217	MUTATION	LOW	3	Group1	2010	1	2010	1
	IDH/KI67 sample218	MUTATION	HIGH	3	Group2	2037	1	2153	0
	IDH/KI67 sample219	MUTATION	LOW	2	Group1	1825	0	1899	0
	IDH/KI67 sample22	MUTATION	LOW	2	Group1	2799	0	2799	0
	IDH/KI67 sample220	WILD-TYPE	LOW	2	Group3	1001	1	1551	1
	IDH/KI67 sample221	WILD-TYPE	MODERATE	2	Group4	2268	0	2268	0
	IDH/KI67 sample222	WILD-TYPE	LOW	2	Group3	2256	0	2256	0
	IDH/KI67 sample223	MUTATION	LOW	2	Group1	2053	1	2256	0
	IDH/KI67 sample224	WILD-TYPE	HIGH	4	Group5	112	1	168	1
	IDH/KI67 sample225	MUTATION	LOW	2	Group1	2255	0	2255	0
	IDH/KI67 sample226	MUTATION	LOW	3	Group1	925	0	925	0
	IDH/KI67 sample227	MUTATION	MODERATE	3	Group1	357	1	512	1
	IDH/KI67 sample228	MUTATION	LOW	2	Group1	2248	0	2248	0
	IDH/KI67 sample229	WILD-TYPE	HIGH	4	Group5	98	1	98	1
	IDH/KI67 sample23	WILD-TYPE	LOW	2	Group3	1333	1	1514	1
	IDH/KI67 sample230	MUTATION	LOW	2	Group1	2245	0	2245	0
	IDH/KI67 sample231	MUTATION	MODERATE	3	Group1	158	1	358	1
	IDH/KI67 sample232	WILD-TYPE	HIGH	4	Group5	183	0	183	0
	IDH/KI67 sample233	WILD-TYPE	HIGH	3	Group5	2116	0	2116	0
	IDH/KI67 sample234	WILD-TYPE	LOW	2	Group3	1040	0	1040	0
	IDH/KI67 sample235	MUTATION	LOW	2	Group1	203	0	203	0
	IDH/KI67 sample236	WILD-TYPE	LOW	2	Group3	2228	0	2228	0
	IDH/KI67 sample237	WILD-TYPE	MODERATE	4	Group4	108	1	198	1
	IDH/KI67 sample238	WILD-TYPE	LOW	2	Group3	2225	0	2225	0
	IDH/KI67 sample239	MUTATION	MODERATE	2	Group1	2221	0	2221	0
	IDH/KI67 sample24	MUTATION	MODERATE	2	Group1	94	1	94	1
	IDH/KI67 sample240	WILD-TYPE	LOW	2	Group3	2220	0	2220	0
	IDH/KI67 sample241	WILD-TYPE	MODERATE	3	Group4	1437	1	1560	1
	IDH/KI67 sample242	MUTATION	LOW	2	Group1	2214	0	2214	0
	IDH/KI67 sample243	MUTATION	LOW	2	Group1	671	1	1189	1
	IDH/KI67 sample244	MUTATION	LOW	2	Group1	2206	0	2206	0
	IDH/KI67 sample245	MUTATION	LOW	2	Group1	1198	1	1320	1
	IDH/KI67 sample246	WILD-TYPE	HIGH	4	Group5	148	1	969	1
	IDH/KI67 sample247	MUTATION	LOW	4	Group1	664	1	1045	1
	IDH/KI67 sample248	MUTATION	LOW	4	Group1	2191	0	2191	0
	IDH/KI67 sample249	WILD-TYPE	LOW	2	Group3	2187	0	2187	0
	IDH/KI67 sample25	WILD-TYPE	LOW	2	Group3	1390	0	1917	0
	IDH/KI67 sample250	MUTATION	LOW	2	Group1	2187	0	2187	0
	IDH/KI67 sample251	MUTATION	HIGH	4	Group2	1342	1	1555	1
	IDH/KI67 sample252	MUTATION	MODERATE	2	Group1	765	1	946	1
	IDH/KI67 sample253	WILD-TYPE	HIGH	4	Group5	107	1	225	1
	IDH/KI67 sample254	MUTATION	LOW	2	Group1	1972	1	2063	1
	IDH/KI67 sample255	MUTATION	LOW	2	Group1	659	0	1410	0
	IDH/KI67 sample256	MUTATION	LOW	2	Group1	1410	0	1410	0
	IDH/KI67 sample257	WILD-TYPE	MODERATE	3	Group4	130	1	354	1
	IDH/KI67 sample258	MUTATION	MODERATE	2	Group1	2199	0	2199	0
	IDH/KI67 sample259	WILD-TYPE	MODERATE	2	Group4	2199	0	2199	0
	IDH/KI67 sample26	WILD-TYPE	MODERATE	2	Group4	80	1	239	1
	IDH/KI67 sample260	WILD-TYPE	HIGH	4	Group5	625	1	809	1
	IDH/KI67 sample261	MUTATION	LOW	2	Group1	1368	0	1815	0
	IDH/KI67 sample262	MUTATION	LOW	2	Group1	1389	0	1389	0
	IDH/KI67 sample263	WILD-TYPE	LOW	4	Group3	302	1	412	1
	IDH/KI67 sample264	WILD-TYPE	HIGH	2	Group5	2178	0	2178	0
	IDH/KI67 sample265	MUTATION	LOW	2	Group1	1182	0	1804	0
	IDH/KI67 sample266	MUTATION	LOW	2	Group1	963	0	1797	0
	IDH/KI67 sample267	MUTATION	LOW	2	Group1	2171	0	2171	0
	IDH/KI67 sample268	MUTATION	LOW	2	Group1	1266	1	1266	1
	IDH/KI67 sample269	WILD-TYPE	HIGH	4	Group5	239	1	403	1
	IDH/KI67 sample27	MUTATION	LOW	2	Group1	2169	1	2349	1
	IDH/KI67 sample270	MUTATION	LOW	2	Group1	2159	0	2159	0
	IDH/KI67 sample271	MUTATION	LOW	2	Group1	2158	0	2158	0
	IDH/KI67 sample272	MUTATION	LOW	2	Group1	2084	0	2084	0
	IDH/KI67 sample273	WILD-TYPE	LOW	2	Group3	2078	0	2078	0
	IDH/KI67 sample274	WILD-TYPE	LOW	3	Group3	724	1	936	1
	IDH/KI67 sample275	MUTATION	MODERATE	2	Group1	518	0	518	0
	IDH/KI67 sample276	MUTATION	LOW	2	Group1	2072	0	2072	0
	IDH/KI67 sample277	MUTATION	MODERATE	2	Group1	314	0	314	0
	IDH/KI67 sample278	WILD-TYPE	LOW	2	Group3	2070	0	2070	0
	IDH/KI67 sample279	WILD-TYPE	HIGH	4	Group5	271	1	271	1
	IDH/KI67 sample28	MUTATION	MODERATE	2	Group1	1882	0	1901	0
	IDH/KI67 sample280	MUTATION	LOW	2	Group1	2069	0	2069	0
	IDH/KI67 sample281	MUTATION	LOW	2	Group1	2058	0	2058	0
	IDH/KI67 sample282	WILD-TYPE	HIGH	3	Group5	349	1	435	1
	IDH/KI67 sample283	MUTATION	HIGH	3	Group2	2014	0	2014	0
	IDH/KI67 sample284	MUTATION	LOW	3	Group1	2014	0	2014	0
	IDH/KI67 sample285	MUTATION	LOW	4	Group1	1011	1	1074	1
	IDH/KI67 sample286	WILD-TYPE	LOW	2	Group3	2056	0	2056	0
	IDH/KI67 sample287	WILD-TYPE	MODERATE	4	Group4	2072	0	2072	0
	IDH/KI67 sample288	WILD-TYPE	HIGH	4	Group5	290	1	295	1
	IDH/KI67 sample289	MUTATION	LOW	3	Group1	245	1	356	1
	IDH/KI67 sample29	MUTATION	LOW	2	Group1	2776	0	2776	0
	IDH/KI67 sample290	WILD-TYPE	HIGH	4	Group5	105	1	136	1
	IDH/KI67 sample291	WILD-TYPE	MODERATE	2	Group4	912	0	1520	0
	IDH/KI67 sample292	MUTATION	LOW	2	Group1	2124	0	2124	0
	IDH/KI67 sample293	MUTATION	LOW	2	Group1	1052	0	1489	0
	IDH/KI67 sample294	MUTATION	LOW	2	Group1	2046	0	2046	0
	IDH/KI67 sample295	WILD-TYPE	HIGH	4	Group5	487	1	563	1
	IDH/KI67 sample296	MUTATION	LOW	2	Group1	2045	0	2045	0
	IDH/KI67 sample297	MUTATION	LOW	2	Group1	2036	0	2036	0
	IDH/KI67 sample298	MUTATION	LOW	3	Group1	101	1	285	1
	IDH/KI67 sample299	MUTATION	LOW	3	Group1	1980	0	1980	0
	IDH/KI67 sample3	MUTATION	LOW	2	Group1	1968	0	1983	0
	IDH/KI67 sample30	MUTATION	MODERATE	4	Group1	407	1	407	1
	IDH/KI67 sample300	MUTATION	LOW	2	Group1	2030	0	2030	0
	IDH/KI67 sample301	WILD-TYPE	MODERATE	4	Group4	2029	0	2029	0
	IDH/KI67 sample302	WILD-TYPE	MODERATE	3	Group4	1252	1	1374	1
	IDH/KI67 sample303	WILD-TYPE	LOW	2	Group3	2014	1	2022	1
	IDH/KI67 sample304	MUTATION	MODERATE	2	Group1	2028	0	2028	0
	IDH/KI67 sample305	MUTATION	MODERATE	2	Group1	2023	0	2023	0
	IDH/KI67 sample306	WILD-TYPE	LOW	2	Group3	2022	0	2022	0
	IDH/KI67 sample307	WILD-TYPE	HIGH	3	Group5	361	1	514	1
	IDH/KI67 sample308	MUTATION	LOW	2	Group1	908	0	908	0
	IDH/KI67 sample309	MUTATION	LOW	2	Group1	2016	0	2016	0
	IDH/KI67 sample31	WILD-TYPE	LOW	3	Group3	431	1	553	1
	IDH/KI67 sample310	MUTATION	LOW	2	Group1	2016	0	2016	0
	IDH/KI67 sample311	WILD-TYPE	LOW	4	Group3	116	1	138	1
	IDH/KI67 sample312	WILD-TYPE	HIGH	4	Group5	406	1	439	1
	IDH/KI67 sample313	MUTATION	LOW	2	Group1	2014	0	2014	0
	IDH/KI67 sample314	MUTATION	HIGH	3	Group2	1958	0	1958	0
	IDH/KI67 sample315	MUTATION	LOW	2	Group1	166	0	166	0
	IDH/KI67 sample316	MUTATION	LOW	2	Group1	1451	0	1451	0
	IDH/KI67 sample317	WILD-TYPE	LOW	2	Group3	2008	0	2008	0
	IDH/KI67 sample318	MUTATION	LOW	2	Group1	1995	0	1995	0
	IDH/KI67 sample319	MUTATION	LOW	2	Group1	1995	0	1995	0
	IDH/KI67 sample32	WILD-TYPE	HIGH	4	Group5	345	1	570	1
	IDH/KI67 sample320	MUTATION	LOW	2	Group1	1035	1	1035	1
	IDH/KI67 sample321	MUTATION	MODERATE	4	Group1	824	1	1441	0
	IDH/KI67 sample322	MUTATION	HIGH	4	Group2	317	1	413	1
	IDH/KI67 sample323	WILD-TYPE	MODERATE	2	Group4	1029	1	1088	1
	IDH/KI67 sample324	MUTATION	MODERATE	2	Group1	1987	0	1987	0
	IDH/KI67 sample325	WILD-TYPE	LOW	2	Group3	1987	0	1987	0
	IDH/KI67 sample326	MUTATION	LOW	2	Group1	1980	0	1980	0
	IDH/KI67 sample327	WILD-TYPE	HIGH	4	Group5	77	1	257	1
	IDH/KI67 sample328	MUTATION	HIGH	3	Group2	613	1	613	1
	IDH/KI67 sample329	WILD-TYPE	HIGH	2	Group5	426	1	746	1
	IDH/KI67 sample33	WILD-TYPE	LOW	2	Group3	2772	0	2772	0
	IDH/KI67 sample330	MUTATION	MODERATE	3	Group1	1928	0	1928	0
	IDH/KI67 sample331	WILD-TYPE	HIGH	3	Group5	144	1	290	1
	IDH/KI67 sample332	WILD-TYPE	MODERATE	3	Group4	498	1	679	1
	IDH/KI67 sample333	WILD-TYPE	HIGH	3	Group5	269	0	336	0
	IDH/KI67 sample334	WILD-TYPE	LOW	2	Group3	1501	1	1653	1
	IDH/KI67 sample335	WILD-TYPE	MODERATE	2	Group4	1971	0	1971	0
	IDH/KI67 sample336	WILD-TYPE	HIGH	4	Group5	495	0	561	0
	IDH/KI67 sample337	MUTATION	MODERATE	2	Group1	1289	0	1289	0
	IDH/KI67 sample338	MUTATION	LOW	2	Group1	733	0	1433	0
	IDH/KI67 sample339	WILD-TYPE	LOW	4	Group3	657	1	946	1
	IDH/KI67 sample34	MUTATION	LOW	2	Group1	2771	0	2771	0
	IDH/KI67 sample340	WILD-TYPE	LOW	2	Group3	1415	0	1415	0
	IDH/KI67 sample341	WILD-TYPE	MODERATE	4	Group4	459	1	551	1
	IDH/KI67 sample342	MUTATION	MODERATE	2	Group1	1966	0	1966	0
	IDH/KI67 sample343	WILD-TYPE	MODERATE	3	Group4	1965	0	1965	0
	IDH/KI67 sample344	WILD-TYPE	HIGH	3	Group5	103	1	376	1
	IDH/KI67 sample345	MUTATION	LOW	2	Group1	1959	0	1959	0
	IDH/KI67 sample346	MUTATION	LOW	2	Group1	1028	1	1394	1
	IDH/KI67 sample347	MUTATION	LOW	2	Group1	1953	0	1953	0
	IDH/KI67 sample348	MUTATION	LOW	2	Group1	1960	0	1960	0
	IDH/KI67 sample349	MUTATION	LOW	2	Group1	1946	0	1946	0
	IDH/KI67 sample35	WILD-TYPE	HIGH	4	Group5	223	1	223	1
	IDH/KI67 sample350	WILD-TYPE	HIGH	4	Group5	452	1	773	1
	IDH/KI67 sample351	MUTATION	LOW	2	Group1	1944	0	1944	0
	IDH/KI67 sample352	MUTATION	LOW	2	Group1	1943	0	1943	0
	IDH/KI67 sample353	MUTATION	LOW	3	Group1	1593	1	1654	1
	IDH/KI67 sample354	MUTATION	LOW	2	Group1	889	1	1932	0
	IDH/KI67 sample355	WILD-TYPE	LOW	4	Group3	1938	0	1938	0
	IDH/KI67 sample356	WILD-TYPE	HIGH	3	Group5	642	1	1618	1
	IDH/KI67 sample357	WILD-TYPE	HIGH	4	Group5	278	1	733	1
	IDH/KI67 sample358	MUTATION	HIGH	3	Group2	947	1	1884	0
	IDH/KI67 sample359	WILD-TYPE	HIGH	3	Group5	313	1	418	1
	IDH/KI67 sample36	MUTATION	LOW	2	Group1	1786	1	1939	1
	IDH/KI67 sample360	MUTATION	LOW	2	Group1	1001	1	1133	1
	IDH/KI67 sample361	MUTATION	LOW	2	Group1	1930	0	1930	0
	IDH/KI67 sample362	WILD-TYPE	HIGH	4	Group5	274	1	381	1
	IDH/KI67 sample363	WILD-TYPE	HIGH	4	Group5	236	1	325	1
	IDH/KI67 sample364	MUTATION	LOW	2	Group1	1085	0	1389	0
	IDH/KI67 sample365	MUTATION	HIGH	3	Group2	1871	0	1871	0
	IDH/KI67 sample366	WILD-TYPE	HIGH	4	Group5	460	0	512	0
	IDH/KI67 sample367	WILD-TYPE	LOW	2	Group3	1918	0	1918	0
	IDH/KI67 sample368	WILD-TYPE	HIGH	4	Group5	454	0	1371	0
	IDH/KI67 sample369	MUTATION	HIGH	2	Group2	1911	0	1911	0
	IDH/KI67 sample37	MUTATION	LOW	2	Group1	2273	1	2457	1
	IDH/KI67 sample370	WILD-TYPE	MODERATE	3	Group4	737	1	952	1
	IDH/KI67 sample371	MUTATION	LOW	2	Group1	950	1	1375	1
	IDH/KI67 sample372	MUTATION	LOW	2	Group1	184	1	1118	1
	IDH/KI67 sample373	MUTATION	LOW	2	Group1	1902	0	1902	0
	IDH/KI67 sample374	WILD-TYPE	HIGH	4	Group5	402	1	494	1
	IDH/KI67 sample375	MUTATION	MODERATE	2	Group1	1545	1	1896	0
	IDH/KI67 sample376	MUTATION	LOW	2	Group1	1895	0	1895	0
	IDH/KI67 sample377	WILD-TYPE	LOW	2	Group3	1890	0	1890	0
	IDH/KI67 sample378	MUTATION	LOW	2	Group1	1843	1	1870	0
	IDH/KI67 sample379	MUTATION	LOW	2	Group1	1888	0	1888	0
	IDH/KI67 sample38	MUTATION	MODERATE	4	Group1	629	1	720	1
	IDH/KI67 sample380	WILD-TYPE	LOW	2	Group3	1881	0	1881	0
	IDH/KI67 sample381	MUTATION	LOW	2	Group1	1881	0	1881	0
	IDH/KI67 sample382	WILD-TYPE	MODERATE	4	Group4	1876	0	1876	0
	IDH/KI67 sample383	MUTATION	MODERATE	2	Group1	1876	0	1876	0
	IDH/KI67 sample384	MUTATION	LOW	2	Group1	1874	0	1874	0
	IDH/KI67 sample385	WILD-TYPE	MODERATE	3	Group4	270	1	331	1
	IDH/KI67 sample386	MUTATION	LOW	2	Group1	1869	0	1869	0
	IDH/KI67 sample387	WILD-TYPE	LOW	4	Group3	314	1	363	1
	IDH/KI67 sample388	MUTATION	LOW	2	Group1	1868	0	1868	0
	IDH/KI67 sample389	WILD-TYPE	HIGH	4	Group5	147	1	147	1
	IDH/KI67 sample39	WILD-TYPE	MODERATE	4	Group4	304	1	393	1
	IDH/KI67 sample390	MUTATION	MODERATE	2	Group1	416	1	721	1
	IDH/KI67 sample391	MUTATION	LOW	2	Group1	1869	0	1869	0
	IDH/KI67 sample392	MUTATION	HIGH	4	Group2	78	1	639	1
	IDH/KI67 sample393	MUTATION	LOW	2	Group1	1856	0	1856	0
	IDH/KI67 sample394	MUTATION	MODERATE	3	Group1	1802	0	1802	0
	IDH/KI67 sample395	WILD-TYPE	HIGH	4	Group5	252	1	372	1
	IDH/KI67 sample396	WILD-TYPE	MODERATE	2	Group4	680	0	730	0
	IDH/KI67 sample397	MUTATION	LOW	2	Group1	178	1	300	1
	IDH/KI67 sample398	MUTATION	HIGH	4	Group2	1849	0	1849	0
	IDH/KI67 sample399	MUTATION	LOW	2	Group1	1848	0	1848	0
	IDH/KI67 sample4	MUTATION	LOW	2	Group1	496	1	770	1
	IDH/KI67 sample40	MUTATION	LOW	2	Group1	453	0	623	0
	IDH/KI67 sample400	MUTATION	LOW	2	Group1	1847	0	1847	0
	IDH/KI67 sample401	WILD-TYPE	LOW	2	Group3	1526	1	1677	1
	IDH/KI67 sample402	MUTATION	LOW	2	Group1	1841	0	1841	0
	IDH/KI67 sample403	MUTATION	LOW	2	Group1	1848	0	1848	0
	IDH/KI67 sample404	MUTATION	LOW	2	Group1	1840	0	1840	0
	IDH/KI67 sample405	MUTATION	LOW	2	Group1	939	1	1132	1
	IDH/KI67 sample406	MUTATION	LOW	2	Group1	1835	0	1835	0
	IDH/KI67 sample407	WILD-TYPE	MODERATE	4	Group4	128	1	376	1
	IDH/KI67 sample408	MUTATION	MODERATE	2	Group1	1833	0	1833	0
	IDH/KI67 sample409	WILD-TYPE	HIGH	4	Group5	157	1	263	1
	IDH/KI67 sample41	WILD-TYPE	MODERATE	2	Group4	210	1	240	1
	IDH/KI67 sample410	WILD-TYPE	HIGH	4	Group5	1832	0	1832	0
	IDH/KI67 sample411	WILD-TYPE	HIGH	4	Group5	363	1	363	1
	IDH/KI67 sample412	WILD-TYPE	HIGH	4	Group5	593	1	714	1
	IDH/KI67 sample413	MUTATION	LOW	2	Group1	1825	0	1825	0
	IDH/KI67 sample414	WILD-TYPE	HIGH	4	Group5	195	1	348	1
	IDH/KI67 sample415	MUTATION	LOW	3	Group1	1770	0	1770	0
	IDH/KI67 sample416	WILD-TYPE	LOW	2	Group3	770	0	1520	0
	IDH/KI67 sample417	MUTATION	HIGH	3	Group2	1806	0	1806	0
	IDH/KI67 sample418	WILD-TYPE	HIGH	4	Group5	1405	1	1405	1
	IDH/KI67 sample419	MUTATION	LOW	2	Group1	1814	0	1814	0
	IDH/KI67 sample42	MUTATION	LOW	2	Group1	662	1	662	1
	IDH/KI67 sample420	MUTATION	MODERATE	2	Group1	1814	0	1814	0
	IDH/KI67 sample421	MUTATION	LOW	2	Group1	1698	1	1798	0
	IDH/KI67 sample422	WILD-TYPE	HIGH	4	Group5	403	1	584	1
	IDH/KI67 sample423	WILD-TYPE	LOW	4	Group3	669	0	669	0
	IDH/KI67 sample424	MUTATION	LOW	2	Group1	1057	1	1057	1
	IDH/KI67 sample425	WILD-TYPE	MODERATE	2	Group4	1385	1	1507	1
	IDH/KI67 sample426	WILD-TYPE	MODERATE	2	Group4	528	1	619	1
	IDH/KI67 sample427	MUTATION	LOW	2	Group1	1799	0	1799	0
	IDH/KI67 sample428	WILD-TYPE	HIGH	4	Group5	329	1	420	1
	IDH/KI67 sample429	MUTATION	LOW	4	Group1	617	1	660	1
	IDH/KI67 sample43	MUTATION	MODERATE	2	Group1	860	0	860	0
	IDH/KI67 sample430	MUTATION	LOW	2	Group1	1591	1	1798	0
	IDH/KI67 sample431	MUTATION	LOW	2	Group1	1111	0	1111	0
	IDH/KI67 sample432	WILD-TYPE	HIGH	4	Group5	27	1	27	1
	IDH/KI67 sample433	MUTATION	HIGH	4	Group2	409	1	470	1
	IDH/KI67 sample434	MUTATION	LOW	2	Group1	1792	0	1792	0
	IDH/KI67 sample435	WILD-TYPE	LOW	3	Group3	96	1	124	1
	IDH/KI67 sample436	MUTATION	MODERATE	2	Group1	1784	0	1784	0
	IDH/KI67 sample437	MUTATION	LOW	2	Group1	1784	0	1784	0
	IDH/KI67 sample438	MUTATION	LOW	2	Group1	1768	0	1768	0
	IDH/KI67 sample439	MUTATION	LOW	2	Group1	1779	0	1779	0
	IDH/KI67 sample44	MUTATION	HIGH	2	Group2	2647	1	2680	0
	IDH/KI67 sample440	MUTATION	LOW	2	Group1	1778	0	1778	0
	IDH/KI67 sample441	WILD-TYPE	HIGH	4	Group5	261	1	687	1
	IDH/KI67 sample442	WILD-TYPE	LOW	3	Group3	1226	0	1226	0
	IDH/KI67 sample443	MUTATION	LOW	2	Group1	682	1	1078	1
	IDH/KI67 sample444	WILD-TYPE	HIGH	4	Group5	361	1	481	1
	IDH/KI67 sample445	MUTATION	LOW	2	Group1	1102	1	1133	1
	IDH/KI67 sample446	MUTATION	LOW	2	Group1	613	1	766	1
	IDH/KI67 sample447	WILD-TYPE	HIGH	4	Group5	292	1	396	1
	IDH/KI67 sample448	MUTATION	LOW	2	Group1	792	1	851	1
	IDH/KI67 sample449	WILD-TYPE	MODERATE	2	Group4	332	1	332	1
	IDH/KI67 sample45	MUTATION	LOW	2	Group1	2748	0	2748	0
	IDH/KI67 sample450	MUTATION	HIGH	4	Group2	447	1	970	1
	IDH/KI67 sample451	MUTATION	HIGH	2	Group2	1751	0	1751	0
	IDH/KI67 sample452	MUTATION	LOW	2	Group1	1749	0	1749	0
	IDH/KI67 sample453	MUTATION	LOW	2	Group1	356	0	1059	0
	IDH/KI67 sample454	MUTATION	LOW	2	Group1	1748	0	1748	0
	IDH/KI67 sample455	MUTATION	LOW	2	Group1	1742	0	1742	0
	IDH/KI67 sample456	MUTATION	LOW	2	Group1	1074	0	1255	0
	IDH/KI67 sample457	MUTATION	LOW	2	Group1	1735	0	1735	0
	IDH/KI67 sample458	MUTATION	LOW	3	Group1	1329	1	1513	1
	IDH/KI67 sample459	MUTATION	LOW	2	Group1	154	0	154	0
	IDH/KI67 sample46	MUTATION	HIGH	4	Group2	565	1	565	1
	IDH/KI67 sample460	WILD-TYPE	HIGH	4	Group5	147	1	255	1
	IDH/KI67 sample461	MUTATION	LOW	2	Group1	1724	0	1724	0
	IDH/KI67 sample462	MUTATION	HIGH	4	Group2	71	1	175	1
	IDH/KI67 sample463	WILD-TYPE	MODERATE	2	Group4	1721	0	1721	0
	IDH/KI67 sample464	WILD-TYPE	MODERATE	4	Group4	255	1	289	1
	IDH/KI67 sample465	WILD-TYPE	LOW	2	Group3	929	1	1234	1
	IDH/KI67 sample466	MUTATION	LOW	2	Group1	1709	0	1709	0
	IDH/KI67 sample467	WILD-TYPE	HIGH	4	Group5	161	1	345	1
	IDH/KI67 sample468	WILD-TYPE	LOW	2	Group3	1044	0	1198	0
	IDH/KI67 sample469	WILD-TYPE	HIGH	3	Group5	252	1	252	1
	IDH/KI67 sample47	MUTATION	LOW	2	Group1	2736	0	2736	0
	IDH/KI67 sample470	MUTATION	LOW	2	Group1	696	1	816	1
	IDH/KI67 sample471	MUTATION	LOW	2	Group1	420	0	1187	0
	IDH/KI67 sample472	WILD-TYPE	LOW	2	Group3	505	1	720	1
	IDH/KI67 sample473	MUTATION	LOW	2	Group1	1680	0	1680	0
	IDH/KI67 sample474	WILD-TYPE	HIGH	4	Group5	497	1	681	1
	IDH/KI67 sample475	MUTATION	HIGH	4	Group2	10	1	163	1
	IDH/KI67 sample476	WILD-TYPE	HIGH	4	Group5	502	0	614	0
	IDH/KI67 sample477	WILD-TYPE	HIGH	2	Group5	1675	0	1675	0
	IDH/KI67 sample478	MUTATION	LOW	2	Group1	1674	0	1674	0
	IDH/KI67 sample479	WILD-TYPE	LOW	2	Group3	1692	0	1692	0
	IDH/KI67 sample48	MUTATION	LOW	2	Group1	92	1	92	1
	IDH/KI67 sample480	WILD-TYPE	HIGH	4	Group5	217	1	309	1
	IDH/KI67 sample481	MUTATION	LOW	2	Group1	1163	0	1163	0
	IDH/KI67 sample482	WILD-TYPE	LOW	3	Group3	1607	0	1607	0
	IDH/KI67 sample483	WILD-TYPE	LOW	2	Group3	728	0	1162	0
	IDH/KI67 sample484	WILD-TYPE	MODERATE	3	Group4	180	0	180	0
	IDH/KI67 sample485	WILD-TYPE	LOW	3	Group3	180	0	180	0
	IDH/KI67 sample486	MUTATION	LOW	2	Group1	693	0	1155	0
	IDH/KI67 sample487	MUTATION	LOW	3	Group1	1598	0	1598	0
	IDH/KI67 sample488	MUTATION	LOW	2	Group1	564	1	656	1
	IDH/KI67 sample489	MUTATION	LOW	2	Group1	927	0	1156	0
	IDH/KI67 sample49	MUTATION	LOW	2	Group1	2427	1	2578	1
	IDH/KI67 sample490	MUTATION	LOW	3	Group1	1592	0	1592	0
	IDH/KI67 sample491	MUTATION	LOW	2	Group1	347	0	523	0
	IDH/KI67 sample492	WILD-TYPE	LOW	2	Group3	39	0	1152	0
	IDH/KI67 sample493	MUTATION	LOW	2	Group1	921	0	1151	0
	IDH/KI67 sample494	MUTATION	LOW	2	Group1	395	0	517	0
	IDH/KI67 sample495	MUTATION	LOW	2	Group1	755	0	1150	0
	IDH/KI67 sample496	WILD-TYPE	HIGH	4	Group5	281	1	432	1
	IDH/KI67 sample497	MUTATION	LOW	2	Group1	1629	0	1629	0
	IDH/KI67 sample498	MUTATION	LOW	2	Group1	1098	0	1145	0
	IDH/KI67 sample499	WILD-TYPE	HIGH	3	Group5	137	1	137	1
	IDH/KI67 sample5	WILD-TYPE	HIGH	4	Group5	89	1	155	1
	IDH/KI67 sample50	MUTATION	MODERATE	2	Group1	521	0	521	0
	IDH/KI67 sample500	WILD-TYPE	HIGH	4	Group5	154	1	234	1
	IDH/KI67 sample501	MUTATION	LOW	2	Group1	479	0	1143	0
	IDH/KI67 sample502	WILD-TYPE	LOW	2	Group3	425	0	1142	0
	IDH/KI67 sample503	MUTATION	MODERATE	3	Group1	1573	0	1573	0
	IDH/KI67 sample504	WILD-TYPE	HIGH	4	Group5	145	0	204	0
	IDH/KI67 sample505	WILD-TYPE	HIGH	2	Group5	1134	0	1134	0
	IDH/KI67 sample506	WILD-TYPE	LOW	4	Group3	564	0	564	0
	IDH/KI67 sample507	WILD-TYPE	MODERATE	3	Group4	77	1	169	1
	IDH/KI67 sample508	MUTATION	LOW	3	Group1	1560	0	1560	0
	IDH/KI67 sample509	MUTATION	MODERATE	2	Group1	407	0	1297	0
	IDH/KI67 sample51	WILD-TYPE	HIGH	4	Group5	152	1	169	1
	IDH/KI67 sample510	MUTATION	HIGH	3	Group2	375	1	559	1
	IDH/KI67 sample511	MUTATION	LOW	2	Group1	923	0	1125	0
	IDH/KI67 sample512	WILD-TYPE	MODERATE	4	Group4	387	1	387	1
	IDH/KI67 sample513	WILD-TYPE	LOW	2	Group3	1118	0	1118	0
	IDH/KI67 sample514	MUTATION	LOW	2	Group1	671	0	1120	0
	IDH/KI67 sample515	MUTATION	MODERATE	3	Group1	332	1	697	1
	IDH/KI67 sample516	MUTATION	LOW	2	Group1	1565	0	1565	0
	IDH/KI67 sample517	MUTATION	MODERATE	2	Group1	725	0	1113	0
	IDH/KI67 sample518	MUTATION	LOW	2	Group1	1055	0	1107	0
	IDH/KI67 sample519	MUTATION	LOW	2	Group1	352	0	468	0
	IDH/KI67 sample52	MUTATION	LOW	2	Group1	472	0	472	0
	IDH/KI67 sample520	WILD-TYPE	HIGH	4	Group5	159	1	159	1
	IDH/KI67 sample521	MUTATION	MODERATE	3	Group1	1528	0	1528	0
	IDH/KI67 sample522	WILD-TYPE	MODERATE	4	Group4	492	1	863	1
	IDH/KI67 sample523	MUTATION	LOW	2	Group1	888	1	1131	1
	IDH/KI67 sample524	WILD-TYPE	LOW	2	Group3	246	0	1090	0
	IDH/KI67 sample525	MUTATION	LOW	2	Group1	1217	0	1254	0
	IDH/KI67 sample526	MUTATION	LOW	2	Group1	912	0	1088	0
	IDH/KI67 sample527	MUTATION	LOW	2	Group1	363	0	448	0
	IDH/KI67 sample528	MUTATION	LOW	2	Group1	845	0	1082	0
	IDH/KI67 sample529	WILD-TYPE	LOW	2	Group3	968	0	1082	0
	IDH/KI67 sample53	MUTATION	LOW	2	Group1	231	0	231	0
	IDH/KI67 sample530	WILD-TYPE	HIGH	3	Group5	1081	0	1081	0
	IDH/KI67 sample531	MUTATION	LOW	2	Group1	1270	0	1270	0
	IDH/KI67 sample532	MUTATION	LOW	2	Group1	1056	0	1080	0
	IDH/KI67 sample533	MUTATION	LOW	2	Group1	52	0	441	0
	IDH/KI67 sample534	MUTATION	LOW	2	Group1	685	0	1075	0
	IDH/KI67 sample535	WILD-TYPE	HIGH	4	Group5	193	1	193	1
	IDH/KI67 sample536	MUTATION	LOW	2	Group1	1414	1	1426	0
	IDH/KI67 sample537	MUTATION	LOW	2	Group1	652	1	774	1
	IDH/KI67 sample538	MUTATION	LOW	2	Group1	1068	0	1068	0
	IDH/KI67 sample539	WILD-TYPE	MODERATE	4	Group4	177	1	177	1
	IDH/KI67 sample54	MUTATION	LOW	2	Group1	1855	0	1855	0
	IDH/KI67 sample540	MUTATION	LOW	2	Group1	342	0	427	0
	IDH/KI67 sample541	WILD-TYPE	HIGH	3	Group5	920	1	920	1
	IDH/KI67 sample542	WILD-TYPE	LOW	4	Group3	869	0	968	0
	IDH/KI67 sample543	WILD-TYPE	MODERATE	3	Group4	199	1	305	1
	IDH/KI67 sample544	MUTATION	LOW	2	Group1	776	0	776	0
	IDH/KI67 sample545	WILD-TYPE	MODERATE	4	Group4	163	1	254	1
	IDH/KI67 sample546	WILD-TYPE	MODERATE	4	Group4	192	1	345	1
	IDH/KI67 sample547	WILD-TYPE	LOW	4	Group3	91	1	109	1
	IDH/KI67 sample548	MUTATION	LOW	2	Group1	233	0	560	0
	IDH/KI67 sample549	WILD-TYPE	MODERATE	4	Group4	75	1	164	1
	IDH/KI67 sample55	WILD-TYPE	LOW	2	Group3	2715	0	2715	0
	IDH/KI67 sample550	WILD-TYPE	LOW	4	Group3	69	1	768	1
	IDH/KI67 sample551	WILD-TYPE	LOW	4	Group3	90	1	212	1
	IDH/KI67 sample552	MUTATION	LOW	2	Group1	328	0	532	0
	IDH/KI67 sample553	WILD-TYPE	LOW	4	Group3	681	1	681	1
	IDH/KI67 sample554	WILD-TYPE	MODERATE	4	Group4	762	0	890	0
	IDH/KI67 sample555	WILD-TYPE	MODERATE	4	Group4	716	0	875	0
	IDH/KI67 sample556	MUTATION	MODERATE	3	Group1	1233	0	1233	0
	IDH/KI67 sample557	WILD-TYPE	MODERATE	4	Group4	730	0	829	0
	IDH/KI67 sample558	MUTATION	MODERATE	3	Group1	1227	0	1227	0
	IDH/KI67 sample559	MUTATION	LOW	2	Group1	209	0	415	0
	IDH/KI67 sample56	WILD-TYPE	LOW	2	Group3	2715	0	2715	0
	IDH/KI67 sample560	WILD-TYPE	LOW	3	Group3	663	1	753	1
	IDH/KI67 sample561	WILD-TYPE	LOW	4	Group3	506	1	567	1
	IDH/KI67 sample562	WILD-TYPE	HIGH	4	Group5	597	1	688	0
	IDH/KI67 sample563	WILD-TYPE	MODERATE	4	Group4	621	1	681	0
	IDH/KI67 sample564	WILD-TYPE	LOW	4	Group3	554	0	645	0
	IDH/KI67 sample565	WILD-TYPE	LOW	4	Group3	156	1	347	1
	IDH/KI67 sample566	WILD-TYPE	LOW	4	Group3	591	1	595	0
	IDH/KI67 sample567	MUTATION	LOW	2	Group1	150	0	295	0
	IDH/KI67 sample568	WILD-TYPE	MODERATE	4	Group4	84	1	84	1
	IDH/KI67 sample569	WILD-TYPE	MODERATE	4	Group4	164	1	164	1
	IDH/KI67 sample57	WILD-TYPE	LOW	3	Group3	2605	0	2605	0
	IDH/KI67 sample570	WILD-TYPE	MODERATE	4	Group4	11	1	157	1
	IDH/KI67 sample571	WILD-TYPE	MODERATE	4	Group4	124	0	143	0
	IDH/KI67 sample572	WILD-TYPE	MODERATE	4	Group4	864	0	864	0
	IDH/KI67 sample573	WILD-TYPE	MODERATE	3	Group4	465	1	710	1
	IDH/KI67 sample574	MUTATION	HIGH	3	Group2	863	0	863	0
	IDH/KI67 sample575	MUTATION	MODERATE	3	Group1	862	0	862	0
	IDH/KI67 sample576	MUTATION	MODERATE	3	Group1	361	1	436	1
	IDH/KI67 sample577	MUTATION	HIGH	3	Group2	470	1	784	1
	IDH/KI67 sample578	MUTATION	MODERATE	3	Group1	825	0	825	0
	IDH/KI67 sample579	MUTATION	HIGH	3	Group2	814	0	814	0
	IDH/KI67 sample58	MUTATION	HIGH	3	Group2	682	1	835	1
	IDH/KI67 sample580	WILD-TYPE	MODERATE	4	Group4	29	1	59	1
	IDH/KI67 sample581	WILD-TYPE	MODERATE	4	Group4	577	0	577	0
	IDH/KI67 sample582	WILD-TYPE	MODERATE	3	Group4	800	0	800	0
	IDH/KI67 sample583	WILD-TYPE	HIGH	4	Group5	342	1	411	1
	IDH/KI67 sample584	WILD-TYPE	MODERATE	4	Group4	563	0	563	0
	IDH/KI67 sample585	WILD-TYPE	MODERATE	3	Group4	340	1	446	1
	IDH/KI67 sample586	WILD-TYPE	HIGH	4	Group5	556	0	556	0
	IDH/KI67 sample587	WILD-TYPE	HIGH	4	Group5	637	1	661	0
	IDH/KI67 sample588	MUTATION	MODERATE	3	Group1	786	0	786	0
	IDH/KI67 sample589	MUTATION	LOW	3	Group1	647	1	779	0
	IDH/KI67 sample59	MUTATION	LOW	2	Group1	116	1	298	1
	IDH/KI67 sample590	MUTATION	MODERATE	3	Group1	737	0	737	0
	IDH/KI67 sample591	WILD-TYPE	HIGH	4	Group5	412	1	412	1
	IDH/KI67 sample592	MUTATION	HIGH	4	Group2	442	1	442	1
	IDH/KI67 sample593	WILD-TYPE	HIGH	4	Group5	255	0	318	0
	IDH/KI67 sample594	WILD-TYPE	HIGH	3	Group5	330	1	422	1
	IDH/KI67 sample595	MUTATION	MODERATE	3	Group1	645	0	645	0
	IDH/KI67 sample596	MUTATION	HIGH	3	Group2	645	0	645	0
	IDH/KI67 sample597	WILD-TYPE	HIGH	4	Group5	414	0	414	0
	IDH/KI67 sample598	WILD-TYPE	HIGH	3	Group5	243	0	266	0
	IDH/KI67 sample599	WILD-TYPE	HIGH	4	Group5	100	1	161	1
	IDH/KI67 sample6	WILD-TYPE	HIGH	4	Group5	149	1	1605	1
	IDH/KI67 sample60	MUTATION	LOW	2	Group1	2689	0	2689	0
	IDH/KI67 sample600	MUTATION	MODERATE	3	Group1	574	0	574	0
	IDH/KI67 sample601	WILD-TYPE	HIGH	4	Group5	388	0	388	0
	IDH/KI67 sample602	WILD-TYPE	HIGH	4	Group5	381	0	381	0
	IDH/KI67 sample603	MUTATION	MODERATE	2	Group1	384	0	384	0
	IDH/KI67 sample604	MUTATION	HIGH	4	Group2	374	0	374	0
	IDH/KI67 sample605	WILD-TYPE	HIGH	4	Group5	238	0	240	0
	IDH/KI67 sample606	MUTATION	HIGH	4	Group2	353	1	353	1
	IDH/KI67 sample607	MUTATION	HIGH	4	Group2	339	1	339	1
	IDH/KI67 sample608	WILD-TYPE	HIGH	3	Group5	208	1	377	0
	IDH/KI67 sample609	WILD-TYPE	MODERATE	4	Group4	207	1	271	1
	IDH/KI67 sample61	MUTATION	LOW	2	Group1	475	0	512	0
	IDH/KI67 sample610	MUTATION	HIGH	2	Group2	370	0	370	0
	IDH/KI67 sample611	MUTATION	HIGH	3	Group2	538	0	538	0
	IDH/KI67 sample612	WILD-TYPE	HIGH	4	Group5	423	0	423	0
	IDH/KI67 sample613	MUTATION	HIGH	2	Group2	69	0	231	0
	IDH/KI67 sample614	WILD-TYPE	HIGH	4	Group5	249	1	249	1
	IDH/KI67 sample615	MUTATION	MODERATE	2	Group1	145	0	235	0
	IDH/KI67 sample616	MUTATION	MODERATE	2	Group1	235	0	235	0
	IDH/KI67 sample617	MUTATION	HIGH	3	Group2	527	0	527	0
	IDH/KI67 sample618	WILD-TYPE	HIGH	4	Group5	101	1	202	0
	IDH/KI67 sample619	MUTATION	LOW	2	Group1	155	0	195	0
	IDH/KI67 sample62	MUTATION	LOW	2	Group1	2678	0	2678	0
	IDH/KI67 sample620	WILD-TYPE	MODERATE	4	Group4	192	0	192	0
	IDH/KI67 sample621	WILD-TYPE	HIGH	4	Group5	128	1	128	1
	IDH/KI67 sample622	MUTATION	HIGH	4	Group2	77	1	159	1
	IDH/KI67 sample623	WILD-TYPE	HIGH	2	Group5	178	0	178	0
	IDH/KI67 sample624	MUTATION	HIGH	2	Group2	66	0	175	0
	IDH/KI67 sample625	WILD-TYPE	HIGH	4	Group5	202	1	202	1
	IDH/KI67 sample626	WILD-TYPE	HIGH	4	Group5	101	1	101	1
	IDH/KI67 sample627	MUTATION	HIGH	3	Group2	476	0	476	0
	IDH/KI67 sample628	WILD-TYPE	MODERATE	4	Group4	170	0	200	0
	IDH/KI67 sample629	WILD-TYPE	HIGH	3	Group5	329	0	329	0
	IDH/KI67 sample63	WILD-TYPE	MODERATE	4	Group4	210	1	414	1
	IDH/KI67 sample630	WILD-TYPE	HIGH	4	Group5	174	0	196	0
	IDH/KI67 sample631	WILD-TYPE	HIGH	3	Group5	34	1	97	1
	IDH/KI67 sample632	MUTATION	MODERATE	2	Group1	193	0	193	0
	IDH/KI67 sample633	MUTATION	HIGH	4	Group2	182	0	190	0
	IDH/KI67 sample634	MUTATION	HIGH	4	Group2	181	0	210	0
	IDH/KI67 sample635	MUTATION	MODERATE	2	Group1	181	0	210	0
	IDH/KI67 sample636	MUTATION	MODERATE	2	Group1	181	0	213	0
	IDH/KI67 sample637	MUTATION	HIGH	2	Group2	114	0	207	0
	IDH/KI67 sample638	WILD-TYPE	HIGH	3	Group5	109	0	202	0
	IDH/KI67 sample639	WILD-TYPE	HIGH	4	Group5	77	0	206	0
	IDH/KI67 sample64	WILD-TYPE	HIGH	2	Group5	245	1	277	1
	IDH/KI67 sample640	MUTATION	MODERATE	2	Group1	134	0	201	0
	IDH/KI67 sample641	MUTATION	HIGH	2	Group2	191	0	197	0
	IDH/KI67 sample642	MUTATION	HIGH	3	Group2	371	0	371	0
	IDH/KI67 sample643	MUTATION	MODERATE	2	Group1	122	0	191	0
	IDH/KI67 sample644	WILD-TYPE	HIGH	4	Group5	207	0	207	0
	IDH/KI67 sample645	MUTATION	HIGH	4	Group2	55	1	172	1
	IDH/KI67 sample646	MUTATION	MODERATE	2	Group1	143	0	185	0
	IDH/KI67 sample647	MUTATION	MODERATE	2	Group1	82	0	185	0
	IDH/KI67 sample648	WILD-TYPE	HIGH	4	Group5	48	1	59	1
	IDH/KI67 sample649	MUTATION	MODERATE	2	Group1	78	0	181	0
	IDH/KI67 sample65	WILD-TYPE	MODERATE	4	Group4	1055	1	1177	1
	IDH/KI67 sample650	MUTATION	HIGH	2	Group2	171	0	178	0
	IDH/KI67 sample651	WILD-TYPE	HIGH	4	Group5	174	0	174	0
	IDH/KI67 sample652	WILD-TYPE	HIGH	3	Group5	384	0	384	0
	IDH/KI67 sample653	MUTATION	MODERATE	4	Group1	91	0	173	0
	IDH/KI67 sample654	MUTATION	MODERATE	2	Group1	118	0	167	0
	IDH/KI67 sample655	WILD-TYPE	HIGH	4	Group5	125	0	168	0
	IDH/KI67 sample656	WILD-TYPE	HIGH	4	Group5	92	0	165	0
	IDH/KI67 sample657	WILD-TYPE	MODERATE	2	Group4	27	1	146	1
	IDH/KI67 sample658	MUTATION	MODERATE	2	Group1	260	0	260	0
	IDH/KI67 sample659	WILD-TYPE	HIGH	4	Group5	255	0	255	0
	IDH/KI67 sample66	WILD-TYPE	HIGH	4	Group5	152	1	377	1
	IDH/KI67 sample660	MUTATION	MODERATE	2	Group1	269	0	269	0
	IDH/KI67 sample661	WILD-TYPE	HIGH	3	Group5	254	0	254	0
	IDH/KI67 sample662	WILD-TYPE	LOW	2	Group3	239	0	239	0
	IDH/KI67 sample663	MUTATION	LOW	2	Group1	238	0	238	0
	IDH/KI67 sample664	WILD-TYPE	HIGH	4	Group5	16	1	140	0
	IDH/KI67 sample665	MUTATION	MODERATE	2	Group1	256	0	256	0
	IDH/KI67 sample666	WILD-TYPE	HIGH	4	Group5	257	0	257	0
	IDH/KI67 sample667	WILD-TYPE	HIGH	3	Group5	152	1	152	1
	IDH/KI67 sample668	MUTATION	LOW	2	Group1	261	0	261	0
	IDH/KI67 sample669	WILD-TYPE	MODERATE	2	Group4	261	0	261	0
	IDH/KI67 sample67	MUTATION	LOW	4	Group1	1062	1	1262	1
	IDH/KI67 sample670	MUTATION	MODERATE	3	Group1	315	0	315	0
	IDH/KI67 sample671	WILD-TYPE	HIGH	4	Group5	253	1	253	1
	IDH/KI67 sample672	MUTATION	MODERATE	2	Group1	301	0	301	0
	IDH/KI67 sample673	MUTATION	MODERATE	2	Group1	360	0	360	0
	IDH/KI67 sample674	WILD-TYPE	HIGH	4	Group5	120	0	120	0
	IDH/KI67 sample675	MUTATION	MODERATE	2	Group1	300	0	300	0
	IDH/KI67 sample676	WILD-TYPE	HIGH	4	Group5	186	0	186	0
	IDH/KI67 sample677	WILD-TYPE	HIGH	4	Group5	237	1	322	0
	IDH/KI67 sample678	WILD-TYPE	HIGH	4	Group5	112	0	112	0
	IDH/KI67 sample679	MUTATION	MODERATE	2	Group1	281	1	281	0
	IDH/KI67 sample68	MUTATION	MODERATE	2	Group1	890	1	1208	1
	IDH/KI67 sample680	MUTATION	LOW	2	Group1	520	0	520	0
	IDH/KI67 sample681	WILD-TYPE	HIGH	4	Group5	1097	0	1277	0
	IDH/KI67 sample682	WILD-TYPE	MODERATE	4	Group4	27	1	27	1
	IDH/KI67 sample683	WILD-TYPE	MODERATE	4	Group4	461	1	553	1
	IDH/KI67 sample684	MUTATION	MODERATE	4	Group1	593	0	651	0
	IDH/KI67 sample685	WILD-TYPE	MODERATE	4	Group4	110	1	274	1
	IDH/KI67 sample686	WILD-TYPE	HIGH	4	Group5	69	1	161	1
	IDH/KI67 sample687	WILD-TYPE	HIGH	4	Group5	490	1	522	0
	IDH/KI67 sample688	WILD-TYPE	HIGH	4	Group5	414	0	414	0
	IDH/KI67 sample689	WILD-TYPE	HIGH	4	Group5	341	1	400	0
	IDH/KI67 sample69	MUTATION	HIGH	3	Group2	1589	1	1924	1
	IDH/KI67 sample690	WILD-TYPE	HIGH	4	Group5	159	1	281	1
	IDH/KI67 sample691	WILD-TYPE	HIGH	4	Group5	339	1	370	0
	IDH/KI67 sample692	WILD-TYPE	HIGH	4	Group5	293	1	355	0
	IDH/KI67 sample693	WILD-TYPE	HIGH	4	Group5	292	0	335	0
	IDH/KI67 sample694	WILD-TYPE	MODERATE	3	Group4	1010	0	1312	0
	IDH/KI67 sample695	WILD-TYPE	LOW	2	Group3	772	1	867	1
	IDH/KI67 sample696	WILD-TYPE	MODERATE	4	Group4	386	1	943	1
	IDH/KI67 sample697	WILD-TYPE	LOW	2	Group3	1095	0	1214	0
	IDH/KI67 sample698	WILD-TYPE	LOW	4	Group3	360	0	883	0
	IDH/KI67 sample699	WILD-TYPE	MODERATE	4	Group4	168	1	373	1
	IDH/KI67 sample7	WILD-TYPE	HIGH	4	Group5	240	1	267	1
	IDH/KI67 sample70	MUTATION	LOW	2	Group1	2653	0	2653	0
	IDH/KI67 sample700	WILD-TYPE	MODERATE	4	Group4	132	1	313	1
	IDH/KI67 sample701	WILD-TYPE	MODERATE	4	Group4	198	1	349	1
	IDH/KI67 sample702	WILD-TYPE	HIGH	4	Group5	105	1	105	1
	IDH/KI67 sample703	WILD-TYPE	HIGH	4	Group5	309	0	309	0
	IDH/KI67 sample71	WILD-TYPE	HIGH	4	Group5	694	1	694	1
	IDH/KI67 sample72	MUTATION	LOW	2	Group1	906	1	1056	1
	IDH/KI67 sample73	MUTATION	LOW	2	Group1	2639	0	2639	0
	IDH/KI67 sample74	WILD-TYPE	MODERATE	4	Group4	304	1	422	1
	IDH/KI67 sample75	MUTATION	LOW	2	Group1	2638	0	2638	0
	IDH/KI67 sample76	MUTATION	LOW	2	Group1	769	0	803	0
	IDH/KI67 sample77	MUTATION	LOW	2	Group1	2632	0	2632	0
	IDH/KI67 sample78	MUTATION	LOW	2	Group1	1107	0	1453	0
	IDH/KI67 sample79	WILD-TYPE	LOW	2	Group3	2631	0	2631	0
	IDH/KI67 sample8	MUTATION	LOW	2	Group1	1972	0	1972	0
	IDH/KI67 sample80	WILD-TYPE	LOW	2	Group3	389	0	516	0
	IDH/KI67 sample81	MUTATION	LOW	2	Group1	921	0	1451	0
	IDH/KI67 sample82	WILD-TYPE	HIGH	3	Group5	352	1	460	1
	IDH/KI67 sample83	WILD-TYPE	HIGH	4	Group5	79	1	179	1
	IDH/KI67 sample84	MUTATION	LOW	2	Group1	2623	0	2623	0
	IDH/KI67 sample85	MUTATION	MODERATE	3	Group1	1609	0	1759	0
	IDH/KI67 sample86	MUTATION	LOW	2	Group1	2609	0	2609	0
	IDH/KI67 sample87	WILD-TYPE	LOW	4	Group3	940	1	2604	0
	IDH/KI67 sample88	MUTATION	LOW	2	Group1	2604	0	2604	0
	IDH/KI67 sample89	WILD-TYPE	HIGH	4	Group5	179	1	462	1
	IDH/KI67 sample9	MUTATION	HIGH	2	Group2	1924	0	1924	0
	IDH/KI67 sample90	MUTATION	LOW	2	Group1	2408	1	2539	0
	IDH/KI67 sample91	WILD-TYPE	HIGH	4	Group5	866	1	972	1
	IDH/KI67 sample92	WILD-TYPE	HIGH	4	Group5	142	1	142	1
	IDH/KI67 sample93	MUTATION	LOW	2	Group1	919	1	1566	1
	IDH/KI67 sample94	MUTATION	LOW	2	Group1	857	1	1037	1
	IDH/KI67 sample95	WILD-TYPE	HIGH	2	Group5	274	1	372	1
	IDH/KI67 sample96	MUTATION	LOW	2	Group1	720	0	720	0
	IDH/KI67 sample97	MUTATION	MODERATE	3	Group1	1942	1	2424	1
	IDH/KI67 sample98	MUTATION	LOW	2	Group1	2554	0	2554	0
	IDH/KI67 sample99	MUTATION	LOW	2	Group1	2553	0	2553	0
